# Supplementary material for: Changes in the Endophytic Bacterial Community of Brassica rapa after Application of Systemic Insecticides
Source: Int J Mol Sci. 2023 Oct 18;24(20):15306. doi: 10.3390/ijms242015306 (PMC10607537; doi:10.3390/ijms242015306)
Supplement: Supplementary file 1 [file ijms-24-15306-s001.zip]

Archive with 1 entries (1 files):
- ijms-2664516-supplementary.pdf
